# Supplementary material for: Comparative analysis of surface-exposed virulence factors of Acinetobacter baumannii
Source: BMC Genomics. 2014 Nov 25;15(1):1020. doi: 10.1186/1471-2164-15-1020 (PMC4256060; doi:10.1186/1471-2164-15-1020)
Supplement: Supplementary file 1 — Additional file 1: Pairwise gene conservation. The table shows the percentage of genes shared between strains, using a pairwise comparison. The comparison between the IC I isolates has been highlighted in green and between the IC II isolates in red. Also listed are the GenBank accession numbers. (XLSX 49 KB) [file 12864_2014_6711_MOESM1_ESM.xlsx]

## Sheet: Sheet1
			Strain name
	GenBank	Strain name	ACICU	WM99c	AB0057	6870155	SDF	ATCC 17978	ATCC 19606	D1279779
	CP000863	ACICU
	AERY00000000	WM99c	86.9368
	CP001182	AB0057	81.9781	79.9263
	JRWO00000000	6870155	83.1504	83.6718	92.1515
	CU468230	SDF	73.8063	73.4701	72.6967	73.5709
	CP000521	ATCC 17978	68.8836	68.4976	68.9133	69.6556	58.2044
	ACQB00000000	ATCC 19606T	82.2181	81.2483	81.4343	84.4676	74.8823	70.3979
	AERZ00000000	D1279779	86.6298	87.3871	85.0859	85.785	72.2932	68.8836	87.2997
	Comparison IC I isolates
	Comparison IC II isolates
